# Supplementary material for: B-cell intrinsic RANK signaling cooperates with TCL1 to induce lineage-dependent B-cell transformation
Source: Blood Cancer J. 2024 Aug 28;14(1):151. doi: 10.1038/s41408-024-01123-6 (PMC11358282; doi:10.1038/s41408-024-01123-6)
Supplement: Supplementary file 2 — Supplementary Table 1 [file 41408_2024_1123_MOESM2_ESM.xlsx]

## Sheet: deregulated genes in MM
intersection_genes_hMM_TC-RK_up	intersection_genes_hMM_TC-RK_dn
cdca5	ctsh
cks2	fbxl3
dpf2	il2rg
faap24	map3k8
hinfp	pbx4
lmnb2	prdm11
oxct1	rhbdf1
pomgnt1	tlr1
qsox1	wsb1
sae1	abcg2
st6galnac6	atp8a1
timm50	cxcr3
ubl4a	fgd4
abca8	inpp4a
birc5	mroh1
cdkn2aipnl	peli1
clpb	pxdc1
elf3	rhbdf2
farsb	tmem175
hjurp	zc3h6
mcm4	abi1
pa2g4	bach1
ppib	degs2
repin1	fmnl2
sapcd2	jade1
stat1	mt-cyb
tnfaip8l1	phykpl
adam10	rab11b
btd	sbds
celf4	tnfrsf4
cstf3	zmym6
enah	ache
foxm1	baiap3
hras	dennd6b
mrpl37	gch1
pclaf	krt10
prc1	mt-nd2
rfwd3	pla2g2d
sdhd	rab30
stom	serpinb9
tnfsf10	txlnb
adipor2	adgre5
c2	ccnl1
cenph	dgkq
cyc1	gpcpd1
erf	lgals3
frmd8	n4bp3
khsrp	plaur
naa10	rabep2
plin3	sf3b1
prcc	usp25
rpl7l1	akap12
sigmar1	cd19
sympk	eif5
ttc9c	hsd17b11
arpc5l	llgl2
ca11	notch2
cenpl	plcb2
dkc1	rbm39
exoc4	slk
gpm6a	vpreb3
klhdc3	arl4a
ncln	cd38
plppr2	epor
prpf19	ide
rrp8	mamdc4
slpi	osbpl3
tdp2	pptc7
tubb	rcn3
atrip	tcn2
caprin1	wdfy4
chaf1a	asb2
dlg3	cd79a
ezh2	evi2b
gtse1	il10ra
lamc1	man1a1
ndufb9	pabpc4
pnpo	prag1
prpf4	rgcc
rsl1d1	tet1
st3gal4	wnt10a
tfdp2	atp2b1
tyms	clk1
aurkb
ccdc127
