# Supplementary material for: B-cell intrinsic RANK signaling cooperates with TCL1 to induce lineage-dependent B-cell transformation
Source: Blood Cancer J. 2024 Aug 28;14(1):151. doi: 10.1038/s41408-024-01123-6 (PMC11358282; doi:10.1038/s41408-024-01123-6)
Supplement: Supplementary file 3 — Supplementary Table 2 [file 41408_2024_1123_MOESM3_ESM.xlsx]

## Sheet: genetic overlap to hMM
all mutated genes_intersection site_TC-RK_hMM	recurrent mutations_intersection site_TC-RK_hMM
unc5a	dpys
dpys	rint1
rint1	gria2
gria2	kmt2d
kmt2d	vps13d
vps13d	plec
b4galnt3	tro
qrfpr	sgip1
plec	ttn
setd3	hmcn1
tro	helz2
sgip1	dock11
ttn	nrxn2
hmcn1	col1a2
helz2	st6galnac1
dock11	cntnap4
cdh19	zfhx4
nrxn2	myc
grin2b	cttnbp2
col1a2	ltbp3
utrn	pcare
st6galnac1	adgra3
cntnap4	man1a1
baiap2	dnah9
sfrp4	sall3
mical2	sptbn5
zfhx4	mpp3
chd4	lrp1b
tbc1d4	c2orf78
irgc	flnc
myc	ganab
col16a1	ank2
col8a2	ank3
cttnbp2	unc13c
ltbp3	fmn1
lmod3	dgkb
pcare	sema3g
itgae	myh14
piezo2
adgra3
nrn1
tbc1d24
man1a1
dnah9
nfatc2
sall3
sptbn5
mpp3
myg1
nlrp4
lrp1b
dnm3
c2orf78
kank2
peli2
flnc
slc9a6
lrit1
lrrk1
ganab
ank2
ank3
ptpro
gpc4
plekha7
sbf2
unc13c
bin1
fmn1
bace2
dgkb
sema3g
myh14
